# Supplementary material for: Comparative assessment of species identification methods for European Salicornia sources: a multifaceted approach employing morphology, nuclear DNA content, phylogenetic markers, RNA topology, and SSR fingerprinting
Source: Front Plant Sci. 2025 Sep 19;16:1666009. doi: 10.3389/fpls.2025.1666009 (PMC12491207; doi:10.3389/fpls.2025.1666009)
Supplement: Supplementary file 1 [file Table1.xlsx]

## Sheet: Primers and PCR conditions
Supplementary Table 1. Primers and PCR conditions for phylogenetic barcoding markers (ETS, ITS, matK, and atpB-rbcL) and microsatellite (SSR) markers S2, S5, and S19.
Phylogenetic barcoding markers
				30 x
Marker	Primer	(Label)-Primer sequence 5′-3′	Initial denaturation	Denaturation	Annealing	Extension	Final extension
ETS	18S-II-rev	F: CTCTAACTGATTTAATGAGCCATTCGCA	95 °C - 3 min	95 °C - 30 s	52 °C - 30 s	68 °C - 35 s	68 °C - 5 min
	ETS-Salicornia	R: GTCCCTATTGTGTAGATTTCA
ITS	ITS-28S	F: CCGCTTATTKATATGCTTAAA	95 °C - 3 min	95 °C - 30 s	55 °C - 30 s	68 °C - 45 s	68 °C - 5 min
	ITS-18S	R: GTCCACTGA ACCTTATCATTTAGAGG
matK	MatK-1RKIM-f	F: CGTACAGTACTTTTGTGTTTACGAG	95 °C - 3 min	95 °C - 30 s	52 °C - 30 s	68 °C - 60 s	68 °C - 5 min
	MatK-3FKIM-r	R: ACCCAGTCCATCTGGAAATCTTGGTTC
atpB-rbcL	atpB-rbcL-F	F: GAAGTAGTAGGATTGATTCTC	95 °C - 3 min	95 °C - 30 s	55 °C - 30 s	68 °C - 60 s	68 °C - 5 min
	atpB-rbcL-R	R: CAACACTTGCTTTAGTCTCTG
SSR fingerprinting markers
				35 x
S2	S2-F	F: (FAM)-AGCAACCATTTCAGAGCTT	95 °C - 3 min	95 °C - 45 s	50 °C - 45 s	68 °C - 90 s	68 °C - 5 min
	S2-R	R: TCTTACATCCCGCAACAT
S5	S5-F	F: (JOE)-TGGACCAATAACGAAGCTA	95 °C - 3 min	95 °C - 45 s	50 °C - 45 s	68 °C - 90 s	68 °C - 5 min
	S5-R	R: TTCTTCCCTTCAATGTTCA
S19	S19-F	F: (TAMRA)-AGCTTCCACTAGCAAACAAG	95 °C - 3 min	95 °C - 45 s	50 °C - 45 s	68 °C - 90 s	68 °C - 5 min
	S19-R	R: ACCCTATTTATGTСATTGATCC
