# Supplementary material for: Comparative assessment of species identification methods for European Salicornia sources: a multifaceted approach employing morphology, nuclear DNA content, phylogenetic markers, RNA topology, and SSR fingerprinting
Source: Front Plant Sci. 2025 Sep 19;16:1666009. doi: 10.3389/fpls.2025.1666009 (PMC12491207; doi:10.3389/fpls.2025.1666009)
Supplement: Supplementary file 2 [file Table2.xlsx]

## Sheet: Reference sequences
Supplementary Table 2. Reference sequences for phylogenetic barcoding markers (ETS, ITS, matK, and atpB-rbcL) with GenBank-IDs, species, and vouchers/ribotypes utilized for phylogenetic reconstruction, and partly RNA structure analysis.
ETS reference sequences				ITS reference sequences				matK reference sequences				atpB-rbcL reference sequences
GenBank-ID	species	[ribotype] - voucher		GenBank-ID	species	voucher		GenBank-ID	species	voucher		GenBank-ID	species	voucher
JX257058.1	Salicornia perennans subsp. perennans	[1] - isolate H. Freitag 3523		AY181879.1	Salicornia europaea	specimen-voucher Schuetze1081		AY996303.1	Arthrocnemum glaucum	isolate Saintes Maries de la Mer, 52		AY181814.1	Salicornia europaea	specimen-voucher Schuetze1081
JX257053.1	Salicornia perennans subsp. perennans	[1] - isolate Momonoki s.n.		AY489247.1	Salicornia europaea	specimen-voucher G. Kadereit 2002/1		AY996304.1	Salicornia disarticulata	isolate Saint Goustan, 69		AY181815.1	Salicornia europaea	specimen-voucher Schuetze1166
JX257079.1	Salicornia perennans subsp. perennans	[2] - isolate Piirainen & Piirainen 929		AY489249.1	Salicornia perennans	specimen-voucher B. Neuffer & H. Hurka 13624		AY996307.1	Salicornia dolichostachya	isolate Le Collet, 11		AY181816.1	Salicornia fruticosa	specimen-voucher Schuetze1142
EU000553.1	Salicornia perennans Willd. subsp. perennans	[3] - isolate chen 1248		AY489250.1	Salicornia procumbens	specimen-voucher E. Lambracht s.n., May 2002		AY996309.1	Salicornia emerici	isolate Batz sur mer, 89		KM984702.1	Arthrocaulon macrostachyum	isolate chen353
JX257080.1	Salicornia perennans subsp. perennans	[4] - isolate G. Kadereit 2006.35		AY489251.1	Salicornia prostrata	specimen-voucher A.M. Csergo s.n.		AY996313.1	Salicornia x marshallii	isolate Saint Goustan, 71		KM984703.1	Salicornia capensis	isolate chen1037
JX257085.1	Salicornia perennans subsp. perennans	[5] - isolate H. Freitag 35.048		AY489252.1	Salicornia ramosissima	specimen-voucher G. Kadereit 2001/s.n.		AY996316.1	Salicornia obscura	isolate Le Collet, 74		KM984704.1	Salicornia capensis	isolate chen311
JX257086.1	Salicornia perennans subsp. perennans	[5] - isolate P. Teege F0090		AY996224.1	Sarcocornia perennis	isolate Keremma, 92		AY996317.1	Salicornia ramosissima	isolate Keremma, 63		KM984708.1	Salicornia decumbens	isolate chen1029
EF433742.1	Salicornia perennans Willd. subsp. perennans	[6] - isolate Lab-No 2002/19		AY996227.1	Salicornia disarticulata	isolate Ria du Conquet, 14		AY996319.1	Sarcocornia fruticosa	isolate Montsarag, 15		KM984714.1	Salicornia tegetaria	isolate chen1126
JX257090.1	Salicornia perennans subsp. perennans	[7] - isolate H. Freitag 33.055		AY996232.1	Salicornia dolichostachya	isolate Le Collet, 11		DQ465003.1	Arthrocnemum macrostachyum	isolate Emilia Romagna, Ravenna Sacca di Bellocchio		KM984715.1	Salicornia decussata	isolate chen596
JX257091.1	Salicornia perennans subsp. perennans	[8] - isolate H. Freitag 3301		AY996235.1	Salicornia emerici	isolate Batz sur mer, 39		DQ468644.1	Salicornia patula	specimen-voucher C30 (F. Andreucci, University of Piemonte Orientale, Italy)		KM984718.1	Salicornia littorea	isolate chen382
EF433675.1	Salicornia perennans Willd. subsp. perennans	[9] - isolate Lab-No chen 445		AY996238.1	Salicornia fragilis	isolate Le Collet, 16		DQ468645.1	Sarcocornia fruticosa	specimen-voucher C2 (F. Andreucci, University of Piemonte Orientale, Italy)		KM984722.1	Salicornia fruticosa	isolate chen1253
EF433688.1	Salicornia perennans Willd. subsp. perennans	[10] - Wucherer 09.2003 isolate Lab-No chen 601		AY996244.1	Salicornia x marshallii	isolate Le Collet, 72		DQ468646.1	Sarcocornia perennis	specimen-voucher 120803/5 (J.A.M. Janssen, Dept. Ecology and Environment, Wageningen, The Netherland)		KM984724.1	Salicornia mossiana	isolate chen593
JX257094.1	Salicornia perennans subsp. perennans	[11] - isolate W. Wucherer 2a 2004		AY996245.1	Salicornia x marshallii	isolate Ria du Conquet, 20		DQ468649.1	Salicornia veneta	specimen-voucher C29 (F. Andreucci, University of Piemonte Orientale, Italy)		KM984727.1	Salicornia mossiana	isolate chen1061
EF433672.1	Salicornia perennans Willd. subsp. perennans	[12] - Yaprak 2004-12 isolate Lab-No chen 613		AY996248.1	Salicornia obscura	isolate Bellevue, 27		DQ468650.1	Salicornia dolichostachya	specimen-voucher C16 (M. Iberite, University of Piemonte Orientale, Italy)		KM984728.1	Salicornia pillansii x Salicornia tegetaria	isolate chen556
EF433698.1	Salicornia perennans Willd. subsp. perennans	[13] - Freitag 30166 isolate Lab-No chen 990a		AY996250.1	Salicornia obscura	isolate Montsarag, 18		DQ468651.1	Salicornia obscura	specimen-voucher 202 (J.A.M. Janssen, Dept. Ecology and Environment, Wageningen, The Netherland)		KM984729.1	Salicornia pillansii x Salicornia mossiana	isolate chen930
EF433665.1	Salicornia perennans Willd. subsp. perennans	[14] - Yaprak 2004-16		AY996253.1	Salicornia ramosissima	isolate Keremma, 63		DQ468652.1	Salicornia emerici	specimen-voucher C10 (F. Andreucci, University of Piemonte Orientale, Italy)		KM984730.1	Salicornia pillansii	isolate chen1064
JX257096.1	Salicornia perennans subsp. perennans	[15] - isolate M. Keshavarze 8352		AY996255.1	Salicornia ramosissima	isolate Saille, 35		JN894093.1	Salicornia europaea	isolate NMW744		KM984734.1	Salicornia aff. pillansii	Steffen & Mucina 250306/07 isolate chen1021
EF433697.1	Salicornia perennans Willd. subsp. perennans	[16] - Wucherer 3a isolate Lab-No chen 602		AY996258.1	Sarcocornia fruticosa	isolate Montsarag, 15		MF063991.1	Salicornia europaea	voucher 20150841		KM984735.1	Salicornia natalensis subsp. natalensis	isolate chen848
EF433667.1	Salicornia europaea L. subsp. europaea	[17] - isolate Lab-No chen 2002/1		DQ786348.1	Salicornia herbacea	voucher KNU SK18		MK521646.1	Salicornia uniflora			KM984739.1	Salicornia natalensis	isolate chen1124
EF433643.1	Salicornia europaea L. subsp. europaea	[17] - isolate Lab-No HKA_20		EF453460.1	Salicornia persica			MW514483.1	Salicornia persica	voucher RAKSA1		KM984740.1	Salicornia helmutii	isolate chen460
JX257132.1	Salicornia europaea subsp. europaea	[17] - isolate Piirainen & Piirainen 924		EF455625.1	Salicornia patula			MW514493.1	Salicornia persica	voucher UQSA3		KM984742.1	Salicornia terminalis	isolate chen385
JX257133.1	Salicornia europaea subsp. europaea	[18] - isolate Piirainen & Piirainen 1977		KC555107.1	Sarcocornia fruticosa	isolate F3		OR838462.1	Salicornia brachiata	isolate SLWM1		KM984746.1	Salicornia pillansii	isolate chen846
EF433630.1	Salicornia procumbens Sm. subsp. procumbens	[19] - isolate Lab-No chen 957		KC555108.1	Sarcocornia hispanica	isolate H3						KM984747.1	Salicornia ambigua	isolate chen2101
JX257138.1	Salicornia procumbens subsp. procumbens	[19] - isolate Piirainen & Piirainen 962		KC555119.1	Sarcocornia pruinosa	isolate PR4						KM984749.1	Salicornia pacifica	isolate chen2104
JX257141.1	Salicornia procumbens subsp. procumbens	[20] - isolate H. Freitag 28.223		KC555132.1	Sarcocornia alpini	isolate A2						KM984753.1	Salicornia tegetaria	isolate chen947
JX257139.1	Salicornia procumbens subsp. heterantha	[20] - isolate S. Beer s.n.		KP114352.1	Arthrocnemum macrostachyum	isolate AmS1						KM984756.1	Salicornia ambigua	isolate chen2196
EF433707.1	Salicornia procumbens subsp. pojarkovae	[21] - isolate Lab-No chen 478		KU748554.1	Salicornia lagascae	isolate GIR2						KY884402.1	Salicornia procumbens	voucher MSB175809(K)
EF433634.1	Salicornia procumbens Sm. subsp. procumbens	[21] - isolate Lab-No chen 633										MW679117.1	Salicornia fruticosa	voucher H. Akhani 18126 (Hb. Akhani)
JX257148.1	Salicornia procumbens subsp. procumbens	[22] - isolate S. Beer s.n.										MW679132.1	Salicornia turanica	voucher H. Akhani & M. Ghobadnezhad 15807 (Hb. Akhani)
EF433652.1	Salicornia procumbens subsp. freitagii	[22] - Yaprak 2004-5										MW679137.1	Salicornia iranica subsp. iranica	voucher T. Chatrenoor 4166 (Hb. Akhani)
JX257149.1	Salicornia procumbens subsp. procumbens	[23] - isolate H. Freitag 35.050a										MW679138.1	Salicornia iranica subsp. iranica	voucher T. Chatrenoor & R. Khoshravesh 4118 (Hb. Akhani)
JX257150.1	Salicornia persica subsp. iranica	[24] - isolate Zare 8384										MW679142.1	Salicornia iranica subsp. iranica	voucher H. Akhani 15905 (Hb. Akhani)
EF433607.1	Salicornia perennans subsp. altaica	[25] - isolate Lab-No chen 454										MW679143.1	Salicornia iranica subsp. rudshurensis	voucher H. Akhani 15906 (Hb. Akhani)
JX257151.1	Salicornia procumbens subsp. heterantha	[26] - isolate S. Beer s.n.										MW679161.1	Salicornia iranica subsp. sinus-persica	voucher R. Khoshravesh & al. (voucher pending)
EF433611.1	Salicornia procumbens Sm. subsp. procumbens	[27] - isolate Lab-No chen 449										MW679169.1	Salicornia perennans	voucher H. Akhani 23041 (Hb. Akhani)
JX257152.1	Salicornia persica subsp. iranica	[28] - isolate Zare 8372										MW679171.1	Salicornia perspolitana	voucher H. Akhani 15910-Holotypus (Iran, Hb. Akhani)
EU000551.1	Salicornia persica Akhani subsp. persica	[29] - isolate chen 1245										MW679172.1	Salicornia iranica subsp. rudshurensis	voucher H. Akhani 15906 (Hb. Akhani)
JX257154.1	Salicornia persica subsp. iranica	[29] - isolate Zare 8369										MW679182.1	Salicornia x tashkensis	voucher H. Akhani 15909 (Hb. Akhani)
EF433641.1	Salicornia procumbens Sm. subsp. procumbens	[30] - Yaprak 2004-81 isolate Lab-No chen 631										MW679193.1	Salicornia procumbens	voucher H. Akhani 18494 (1) (Hb. Akhani)
EF433613.1	Salicornia sp. [S. "crassa" group]	Yaprak 2004-1 isolate Lab-No chen 610										MW679195.1	Salicornia procumbens subsp. heterantha	voucher H. Akhani 23197 (Hb. Akhani)
EF433614.1	Salicornia sp. [S. "crassa" group]	Freitag 33.286 isolate Lab-No chen 451										OL764475.1	Salicornia alpini	voucher IRAPL011
EF433597.1	Sarcocornia fruticosa	isolate Lab-No 02/20
EF433589.1	Microcnemum coralloides subsp. coralloides	isolate Lab-No 2002/15
EF433590.1	Tecticornia australasica	isolate Lab-No chen 260
EF433594.1	Sarcocornia capensis	isolate Lab-No chen 311
EF433596.1	Sarcocornia decumbens	isolate Lab-No chen 312
EF433592.1	Sarcocornia andina	isolate Lab-No chen 313
EF433599.1	Sarcocornia neei	isolate Lab-No chen 329
EF433601.1	Sarcocornia quinqueflora	isolate Lab-No chen 331
EF433587.1	Arthrocnemum macrostachyum	isolate Lab-No chen 353
EF433598.1	Sarcocornia littorea	isolate Lab-No chen 382
EF433604.1	Sarcocornia terminalis	isolate Lab-No chen 385
EF433606.1	Sarcocornia xerophila	isolate Lab-No chen 390
EF433602.1	Sarcocornia pacifica	isolate Lab-No chen 487
EF433593.1	Sarcocornia blackiana	isolate Lab-No chen 534
EF433588.1	Halosarcia indica subsp. bidens	isolate Lab-No chen 558
EF433603.1	Sarcocornia aff. perennis	isolate Lab-No chen 572
EF433605.1	Sarcocornia utahensis	isolate Lab-No chen 585
EF433600.1	Sarcocornia natalensis	isolate Lab-No chen 597
