# Supplementary material for: Comparative assessment of species identification methods for European Salicornia sources: a multifaceted approach employing morphology, nuclear DNA content, phylogenetic markers, RNA topology, and SSR fingerprinting
Source: Front Plant Sci. 2025 Sep 19;16:1666009. doi: 10.3389/fpls.2025.1666009 (PMC12491207; doi:10.3389/fpls.2025.1666009)
Supplement: Supplementary file 3 [file Table3.xlsx]

## Sheet: Habitus
Supplementary Table 3. Documentation of plant growth including all habitus images, depicting two plants per supplier throughout the three growth stages.
Supplier	Species	Cultivar
1	S. europaea subsp. europaea	1
	Early development (27.08.2024)						Mid development (10.10.2024)							Late development (06.12.2024)
Supplier	Species	Cultivar
2	S. europaea	1
	Early development (27.08.2024)						Mid development (10.10.2024)							Late development (06.12.2024)
Supplier	Species	Cultivar
3	S. europaea x perennans
	Early development (27.08.2024)						Mid development (10.10.2024)							Late development (06.12.2024)
Supplier	Species	Cultivar
4	S. procumbens subsp. procumbens
	Early development (27.08.2024)						Mid development (10.10.2024)							Late development (06.12.2024)
Supplier	Species	Cultivar
5	Sarcocornia fruticosa
	Early development (27.08.2024)						Mid development (10.10.2024)							Late development (06.12.2024)
Supplier	Species	Cultivar
6	S. perennans subsp. perennans	1
	Early development (27.08.2024)						Mid development (10.10.2024)							Late development (06.12.2024)
Supplier	Species	Cultivar
7	Arthrocnemum macrostachyum
	Early development (27.08.2024)						Mid development (10.10.2024)							Late development (06.12.2024)
Supplier	Species	Cultivar
8	S. europaea subsp. europaea	2
	Early development (27.08.2024)						Mid development (10.10.2024)							Late development (06.12.2024)
Supplier	Species	Cultivar
9	S. perennans subsp. perennans	2
	Early development (27.08.2024)						Mid development (10.10.2024)							Late development (06.12.2024)
Supplier	Species	Cultivar
10	S. perennans subsp. perennans	3
	Early development (27.08.2024)						Mid development (10.10.2024)							Late development (06.12.2024)
Supplier	Species	Cultivar
11	S. europaea	2
	Early development (27.08.2024)						Mid development (10.10.2024)							Late development (06.12.2024)
