# Supplementary material for: Comparative assessment of species identification methods for European Salicornia sources: a multifaceted approach employing morphology, nuclear DNA content, phylogenetic markers, RNA topology, and SSR fingerprinting
Source: Front Plant Sci. 2025 Sep 19;16:1666009. doi: 10.3389/fpls.2025.1666009 (PMC12491207; doi:10.3389/fpls.2025.1666009)
Supplement: Supplementary file 4 [file Table4.xlsx]

## Sheet: Flower or stem structure
Supplementary Table 4. Documentation of flower or stem characteristics including all images showing flower or stem details at various magnifications from the plants of the different suppliers, contingent on successful flowering induction. All cymes showed three flowers with simultaneously emerging anther and stigma.
Supplier	Species	Cultivar
1	S. europaea subsp. europaea	1
Magnification:	30x						100x							200x							200x
Supplier	Species	Cultivar
2	S. europaea	1
Magnification:	30x						100x							200x							200x
Supplier	Species	Cultivar
3	S. europaea x perennans
Magnification:	30x						100x							200x							200x
Supplier	Species	Cultivar
4	S. procumbens subsp. procumbens
Magnification:	30x						100x							200x							200x
Supplier	Species	Cultivar
5	Sarcocornia fruticosa
Magnification:	30x						100x							200x							200x
Supplier	Species	Cultivar
6	S. perennans subsp. perennans	1
Magnification:	30x						100x							200x							200x
Supplier	Species	Cultivar
7	Arthrocnemum macrostachyum
Magnification:	30x						100x							200x							200x
Supplier	Species	Cultivar
8	S. europaea subsp. europaea	2
Magnification:	30x						100x							200x							200x
Supplier	Species	Cultivar
9	S. perennans subsp. perennans	2
Magnification:	30x						100x							200x							200x
Supplier	Species	Cultivar
10	S. perennans subsp. perennans	3
Magnification:	30x						100x							200x							200x
Supplier	Species	Cultivar
11	S. europaea	2
Magnification:	30x						100x							200x							200x
