# Supplementary material for: Comparative assessment of species identification methods for European Salicornia sources: a multifaceted approach employing morphology, nuclear DNA content, phylogenetic markers, RNA topology, and SSR fingerprinting
Source: Front Plant Sci. 2025 Sep 19;16:1666009. doi: 10.3389/fpls.2025.1666009 (PMC12491207; doi:10.3389/fpls.2025.1666009)
Supplement: Supplementary file 5 [file Table5.xlsx]

## Sheet: SSR marker results
Supplementary Table 5. Fragment length analysis of S2, S5, and S19 microsatellite (SSR) marker showing patterns of homo-/heterozygosity and the presence of specific fragment lengths.
			Main Fragment			2nd Fragment
Supplier	Isolate	SSR-Marker	Length [bp]	Height	Size	Length [bp]	Height	Size
1	a	S2	119.79	7199	74643
1	b	S2	118.87	7645	94166
1	c	S2	118.93	7594	100310
1	d	S2	118.94	7832	101613
1	e	S2	118.89	7952	103651
2	a	S2	118.95	7654	96815
2	b	S2	118.8	7495	88539
2	c	S2	118.74	7460	93281
2	d	S2	118.72	7617	89109
2	e	S2	118.92	8301	108758
3	a	S2	118.93	8215	103589
3	b	S2	118.93	8183	101201
3	c	S2	118.94	8209	103124
3	d	S2	118.74	7504	98798
3	e	S2	118.68	7278	96133
4	a	S2	118.97	6683	61974	121.21	5997	50940
4	b	S2	118.85	2704	23540	121	2184	18625
4	c	S2	118.84	5618	48252	121.01	4687	39874
4	d	S2	118.84	2600	22083	121.01	2139	18074
4	e	S2	118.78	5527	47778	121	4701	39628
6	a	S2	112.24	3247	31133	116.61	1877	14829
6	b	S2	112.3	6388	61438	116.64	2963	28611
6	c	S2	112.22	5846	56737	116.63	5726	56201
6	d	S2	112.24	5107	50526	116.63	5392	54869
6	e	S2	112.25	3224	30658	116.6	3448	33327
8	a	S2	118.76	8003	73360
8	b	S2	118.83	4919	45000	109.1	1089	10518
8	c	S2	118.79	8166	87063	108.82	1374	13099
8	d	S2	118.67	8246	104444
8	e	S2	118.84	8120	91210
9	a	S2	112.28	5707	53448	116.6	5259	49955
9	b	S2	112.22	5656	54885	116.63	5235	52207
9	c	S2	112.25	3196	30589	116.66	2978	29061
9	d	S2	112.23	3851	36378	116.66	3744	35280
9	e	S2	112.23	3216	29396	116.59	3537	33750
10	a	S2	112.24	5209	48610	116.62	4980	46331
10	b	S2	112.28	5708	53226	116.67	5353	51155
10	c	S2	112.21	5351	50028	116.6	5247	50136
10	d	S2	112.25	5020	47578	116.64	4939	47942
10	e	S2	112.31	4772	47026	116.7	4965	49219
11	a	S2	118.78	4403	42969	109.25	567	5405
11	b	S2	118.83	4764	45077	109.31	849	8260
11	c	S2	118.76	6581	62731	109.09	3047	29134
11	d	S2	118.79	6000	56065	108.89	2171	20819
11	e	S2	118.67	8318	104000
1	a	S5	102.76	4594	40656
1	b	S5	102.71	7574	66530
1	c	S5	102.73	7079	62744
1	d	S5	102.76	7693	71046
1	e	S5	102.87	7542	76426
2	a	S5	102.76	6805	62825
2	b	S5	102.84	7757	74896
2	c	S5	102.81	6107	57132
2	d	S5	102.78	5467	47971
2	e	S5	102.81	7417	72410
3	a	S5	102.74	7338	64253
3	b	S5	102.73	6430	56991
3	c	S5	102.77	5361	48824
3	d	S5	102.82	5777	53027
3	e	S5	102.67	7531	77806
4	a	S5	97.42	5947	57739	102.29	724	6932
4	b	S5	97.18	2315	21689	100.13	264	2251
4	c	S5	97.24	3744	35693	102.14	431	4130
4	d	S5	97.23	2018	19257	100.13	262	2245
4	e	S5	97.18	4209	39503	102.14	490	4792
6	a	S5	100.33	4837	45195
6	b	S5	100.33	5032	47084
6	c	S5	100.26	4780	46182
6	d	S5	100.32	4911	48115
6	e	S5	100.27	3318	29585	102.55	504	3660
8	a	S5	102.57	3709	33413
8	b	S5	102.57	1453	13433	94.84	203	1834
8	c	S5	102.58	3333	30524	94.56	301	2749
8	d	S5	102.56	4939	46666
8	e	S5	102.55	2616	23046
9	a	S5	100.33	5520	51164
9	b	S5	100.32	5456	52142
9	c	S5	100.27	3394	31193
9	d	S5	100.34	4179	38232
9	e	S5	100.34	2239	19968	102.56	615	4741
10	a	S5	100.27	5958	54906
10	b	S5	100.33	6096	56717
10	c	S5	100.33	6127	57220
10	d	S5	100.32	6800	64886
10	e	S5	100.32	5156	50475
11	a	S5	102.61	2360	21718	95.03	228	2203
11	b	S5	102.57	2293	20503	95.09	309	2837
11	c	S5	102.57	3463	31145	94.91	1237	11285
11	d	S5	102.58	2956	27892	94.54	906	8286
11	e	S5	102.55	6558	62268
1	a	S19	174.12	3094	32903
1	b	S19	174.16	3417	33985
1	c	S19	174.13	3381	33773
1	d	S19	174.12	3756	38150
1	e	S19	174.14	3453	37219
2	a	S19	167.85	4284	46431
2	b	S19	167.9	4121	43038
2	c	S19	167.87	3214	34040
2	d	S19	167.92	3988	40165
2	e	S19	167.86	4896	53394
3	a	S19	174.09	1735	17386	167.9	2074	21260
3	b	S19	174.13	4064	42129
3	c	S19	174.12	2779	28837
3	d	S19	174.11	1894	19440
3	e	S19	173.19	649	6162	175.97	1099	11626
4	a	S19	176.1	3004	34078	182.62	194	2451
4	b	S19	176.16	1256	13082	182.57	532	5507
4	c	S19	176.12	1434	14988	182.59	551	5900
4	d	S19	176.13	1143	12238	182.45	101	1263
4	e	S19	176.15	2072	22627	182.57	207	2382
6	a	S19	173.14	975	10041	175.97	1477	16110
6	b	S19	173.13	1149	11756	176	1735	18786
6	c	S19	173.07	986	10117	176.01	1543	17189
6	d	S19	172.09	1057	11561	176.01	1581	19383
6	e	S19	173.03	226	2198	175.94	1165	14056
8	a	S19	174.13	2430	25259
8	b	S19	174.13	1055	11025	162	143	2230
8	c	S19	174.13	1920	20046	161.13	218	3393
8	d	S19	173.99	2715	32748
8	e	S19	174.09	2729	29770
9	a	S19	173.09	994	10142	176.01	1449	15785
9	b	S19	172.07	860	9218	175.97	1765	20288
9	c	S19	172.05	347	3473	175.96	1631	19287
9	d	S19	172.11	449	4595	175.99	961	10343
9	e	S19	172.06	286	2931	176	1259	14944
10	a	S19	173.02	427	4141	175.97	2118	24092
10	b	S19	172.08	1082	11455	175.97	1605	19017
10	c	S19	172.05	439	4548	175.96	2335	28959
10	d	S19	172.12	499	5384	176.03	2404	30579
10	e	S19	172.11	121	1338	175.96	767	9834
11	a	S19	176.21	1032	11265
11	b	S19	176.2	1095	11500	164.34	116	1711
11	c	S19	176.13	1805	19527	164.06	398	5897
11	d	S19	167.89	1447	16504	155.15	403	5654
11	e	S19	176.24	3649	41304
​​​​​
