# Supplementary material for: Comparative assessment of species identification methods for European Salicornia sources: a multifaceted approach employing morphology, nuclear DNA content, phylogenetic markers, RNA topology, and SSR fingerprinting
Source: Front Plant Sci. 2025 Sep 19;16:1666009. doi: 10.3389/fpls.2025.1666009 (PMC12491207; doi:10.3389/fpls.2025.1666009)
Supplement: Supplementary file 6 [file Table6.xlsx]

## Sheet: Histograms FlowCytometry
Supplementary Table 6. Representative histograms of flow cytometry measurements obtained from plant samples provided by all included suppliers. Each entry includes the peak position, particle count, and coefficient of variation (CV) in percentage for the corresponding histogram.
								Trifolium pratense with Lycopersicon esculentum (Method: PI)
									Position	Particle count	CV (%)
								Peak 1	120.687	14547	5.94
								Peak 2	257.876	24041	5.18
								Peak 3	513.529	6239	4.66
								Supplier 1 with Trifolium pratense (Method: DAPI)
									Position	Particle count	CV (%)
								Peak 1	149.945	11009	6.57
								Peak 2	187.765	10566	5.6
								Peak 3	362.815	10979	5.63
								Supplier 2 with Trifolium pratense (Method: DAPI)
									Position	Particle count	CV (%)
								Peak 1	140.258	12990	8.34
								Peak 2	186.876	11318	6.29
								Peak 3	357.25	13241	4.52
								Supplier 3 with Trifolium pratense (Method: DAPI)
									Position	Particle count	CV (%)
								Peak 1	135.992	15139	6.95
								Peak 2	184.145	13105	6.17
								Peak 3	356.336	18428	4.42
								Peak 4	689.369	7177	3.32
								Supplier 4 with Trifolium pratense (Method: DAPI)
									Position	Particle count	CV (%)
								Peak 1	144.65	7492	9.08
								Peak 2	373.958	12660	5.56
								Peak 3	717.678	6506	5.18
								Supplier 5 with Glycine max (Method: DAPI)
									Position	Particle count	CV (%)
								Peak 1	126.955	20808	7.47
								Peak 2	248.046	4369	4.05
								Peak 3	385.935	31182	6.37
								Peak 4	743.667	8920	5
								Supplier 6 with Trifolium pratense (Method: DAPI)
									Position	Particle count	CV (%)
								Peak 1	144.76	41128	9.98
								Peak 2	339.095	41573	4.18
								Peak 3	657.742	19306	4.05
								Supplier 7 with Glycine max (Method: DAPI)
									Position	Particle count	CV (%)
								Peak 1	165.459	17902	11.67
								Peak 2	441.334	22468	4.92
								Peak 3	872.84	7059	5.09
								Supplier 8 with Trifolium pratense (Method: DAPI)
									Position	Particle count	CV (%)
								Peak 1	135.617	16802	6.7
								Peak 2	175.081	19513	5.89
								Peak 3	347.763	22641	7.81
								Peak 4	664.931	8020	4.76
								Supplier 9 with Trifolium pratense (Method: DAPI)
									Position	Particle count	CV (%)
								Peak 1	135.222	23960	7.35
								Peak 2	298.446	44831	4.48
								Peak 3	579.473	18684	3.43
								Supplier 10 with Trifolium pratense (Method: DAPI)
									Position	Particle count	CV (%)
								Peak 1	124.083	7945	7.93
								Peak 2	281.215	14479	5.02
								Peak 3	548.2	6473	3.82
								Supplier 11 with Trifolium pratense (Method: DAPI)
									Position	Particle count	CV (%)
								Peak 1	176.186	25267	5.9
								Peak 2	218.376	32458	6.44
								Peak 3	413.86	40502	8.81
								Peak 4	807.375	7851	3.32
